# Supplementary material for: Astragalus Saponins, Astragaloside VII and Newly Synthesized Derivatives, Induce Dendritic Cell Maturation and T Cell Activation
Source: Vaccines (Basel). 2023 Feb 21;11(3):495. doi: 10.3390/vaccines11030495 (PMC10059926; doi:10.3390/vaccines11030495)
Supplement: Supplementary file 1 [file vaccines-11-00495-s001.zip]

Archive with 1 entries (1 files):
- vaccines-2177245-supplementary.pdf
